# Supplementary material for: Discovery of Novel Quinazoline Derivatives as Potent Antitumor Agents
Source: Molecules. 2022 Jun 17;27(12):3906. doi: 10.3390/molecules27123906 (PMC9230651; doi:10.3390/molecules27123906)
Supplement: Supplementary file 1 [file molecules-27-03906-s001.zip]

Archive with 1 entries (1 files):
- molecules-1730525-supplementary.pdf
